# Supplementary material for: Early Age of Onset Is an Independent Predictor for a Worse Response to Neoadjuvant Therapies in Sporadic Rectal Cancer Patients
Source: Cancers (Basel). 2023 Jul 24;15(14):3750. doi: 10.3390/cancers15143750 (PMC10378654; doi:10.3390/cancers15143750)
Supplement: Supplementary file 1 [file cancers-15-03750-s001.zip]

Archive with 1 entries (1 files):
- cancers-2452348-supplementary.pdf
